# Supplementary material for: Characterisation of the Viral Community Associated with the Alfalfa Weevil (Hypera postica) and Its Host Plant, Alfalfa (Medicago sativa)
Source: Viruses. 2021 Apr 28;13(5):791. doi: 10.3390/v13050791 (PMC8145008; doi:10.3390/v13050791)
Supplement: Supplementary file 1 [file viruses-13-00791-s001.zip]

Archive with 1 entries (1 files):
- viruses-1172408-supplementary.pdf
